# Supplementary material for: PAD4+ neutrophils promote hepatic stellate cell activation and accelerate MASH fibrosis progression viaNET-DNA/TAOK1/MAPK pathways
Source: JCI Insight. 2026 Jan 9;11(1):e191479. doi: 10.1172/jci.insight.191479 (PMC12890522; doi:10.1172/jci.insight.191479)
Supplement: Supporting data values [file jciinsight-11-191479-s065.xlsx]

## Sheet: Figure 1B
non-MASLD	MASL	MASH
0.666667	1.66667	1.5
0.666667	2	1.66667
1.33333	2	1.83333
1.83333	2.5	2.16667
1.83333	2.5	2.33333
2.16667	2.5	2.5
2.16667	2.66667	2.66667
2.33333	2.66667	2.66667
2.33333	2.83333	2.66667
2.33333	2.83333	2.83333
2.33333	3.16667	3
2.5	3.16667	3
2.66667	3.33333	3.16667
2.83333	3.66667	3.33333
2.83333	4	3.33333
2.83333	4	3.5
2.83333	4	3.5
2.83333	4	3.66667
3	4.16667	3.66667
3	4.16667	3.66667
3.16667	4.5	3.66667
3.33333	4.5	3.66667
3.33333	4.83333	3.83333
3.33333	4.83333	3.83333
3.66667	4.83333	3.83333
3.83333	4.83333	4
3.83333	4.83333	4
3.83333	5	4.16667
4	5.16667	4.16667
4.16667	5.33333	4.16667
4.33333	5.33333	4.33333
4.5	5.33333	4.33333
4.5	5.66667	4.5
4.83333	6	4.5
5	6.16667	4.66667
5	6.16667	4.66667
5.33333	6.5	4.83333
5.5	6.66667	4.83333
5.66667	6.66667	5
5.66667	7	5.16667
5.66667	7	5.16667
6.33333	7.5	5.16667
6.5	8	5.33333
6.66667	8.83333	5.33333
6.83333	8.83333	5.5
7	9.5	5.5
7.5	9.5	5.5
7.83333	9.83333	5.66667
8.5	10.1667	5.66667
9.66667	10.8333	5.66667
10.3333	11.1667	5.66667
12.1667	11.5	5.66667
12.5	13.1667	5.83333
13	13.1667	5.83333
18.6667	13.5	5.83333
21.8333	17.6667	5.83333
22.6667	18	6
24.1667	18.8333	6.16667
28.1667	19.8333	6.16667
39.6667	19.8333	6.33333
44.3333	23.5	6.33333
44.6667	24.1667	6.5
45.3333	24.8333	6.66667
	26	6.66667
	27.8333	6.66667
	28.1667	6.66667
	28.3333	6.66667
	28.8333	6.83333
	29.1667	7
	30.3333	7.16667
	31.6667	7.33333
	31.8333	7.5
	32.1667	7.66667
	34.6667	7.83333
	39	8
	40.6667	8
	45.6667	8.16667
		8.16667
		8.33333
		8.5
		9.16667
		9.83333
		9.83333
		10.3333
		10.5
		10.5
		10.5
		10.8333
		10.8333
		11.8333
		12
		12
		13.5
		14
		14.6667
		15
		20.1667
		20.3333
		22.3333
		24.3333
		26
		27.5
		30
		30.3333
		30.5
		31.5
		32
		32.1667
		32.8333
		33.5
		34.5
		35
		35.3333
		41.6667
		44.3333
		46.1667
		46.1667
		46.3333
		47.3333
		47.5
		48.1667
		48.3333
		48.8333
		49.1667
		63.3333

## Sheet: Figure 1D
non-MASLD	MASL	MASH
1.258	2.291	15.385
0.869	2.938	10.615
0.909	1.489	9.799
0.863	2.852	11.012
1.251	1.429	12.406
1.1	3.951	8.824
0.742	3.505	10.462
1.005	4.246	8.38
0.869	5.661	5.462
1.133	2.246	6.465

## Sheet: Figure 1E
Neu counts	Fibrosis score
0.666667	1
0.666667	1
1.33333	1
1.5	1
1.66667	2
1.66667	1
1.83333	1
1.83333	0
1.83333	1
2	0
2	3
2.16667	3
2.16667	1
2.16667	0
2.33333	3
2.33333	1
2.33333	0
2.33333	0
2.33333	0
2.5	2
2.5	0
2.5	2
2.5	1
2.5	0
2.66667	2
2.66667	1
2.66667	1
2.66667	1
2.66667	1
2.66667	1
2.83333	0
2.83333	0
2.83333	2
2.83333	2
2.83333	1
2.83333	1
2.83333	2
2.83333	1
3	0
3	3
3	0
3	2
3.16667	1
3.16667	2
3.16667	2
3.16667	2
3.33333	0
3.33333	2
3.33333	1
3.33333	1
3.33333	1
3.33333	2
3.5	2
3.5	1
3.66667	2
3.66667	3
3.66667	1
3.66667	2
3.66667	1
3.66667	2
3.66667	2
3.83333	2
3.83333	1
3.83333	3
3.83333	2
3.83333	2
3.83333	1
4	1
4	2
4	3
4	2
4	0
4	2
4	2
4.16667	0
4.16667	1
4.16667	1
4.16667	1
4.16667	2
4.16667	0
4.33333	3
4.33333	0
4.33333	2
4.5	3
4.5	1
4.5	2
4.5	1
4.5	1
4.5	1
4.66667	1
4.66667	2
4.83333	2
4.83333	1
4.83333	1
4.83333	1
4.83333	1
4.83333	2
4.83333	2
4.83333	2
5	2
5	3
5	0
5	2
5.16667	3
5.16667	1
5.16667	1
5.16667	1
5.33333	1
5.33333	2
5.33333	2
5.33333	1
5.33333	1
5.33333	1
5.5	1
5.5	2
5.5	2
5.5	3
5.66667	3
5.66667	1
5.66667	1
5.66667	1
5.66667	1
5.66667	1
5.66667	2
5.66667	2
5.66667	2
5.83333	2
5.83333	1
5.83333	2
5.83333	2
6	1
6	1
6.16667	2
6.16667	2
6.16667	3
6.16667	1
6.33333	2
6.33333	2
6.33333	2
6.5	1
6.5	0
6.5	2
6.66667	1
6.66667	2
6.66667	2
6.66667	1
6.66667	2
6.66667	2
6.66667	2
6.66667	1
6.83333	0
6.83333	3
7	1
7	1
7	3
7	1
7.16667	2
7.33333	1
7.5	3
7.5	2
7.5	2
7.66667	3
7.83333	1
7.83333	1
8	1
8	1
8	2
8.16667	3
8.16667	1
8.33333	2
8.5	3
8.5	1
8.83333	1
8.83333	2
9.16667	3
9.5	2
9.5	3
9.66667	2
9.83333	1
9.83333	3
9.83333	2
10.1667	3
10.3333	1
10.3333	2
10.5	1
10.5	1
10.5	2
10.8333	1
10.8333	3
10.8333	2
11.1667	3
11.5	2
11.8333	3
12	3
12	3
12.1667	0
12.5	1
13	0
13.1667	3
13.1667	1
13.5	2
13.5	3
14	3
14.6667	3
15	3
17.6667	1
18	2
18.6667	0
18.8333	1
19.8333	1
19.8333	1
20.1667	2
20.3333	2
21.8333	1
22.3333	3
22.6667	2
23.5	1
24.1667	1
24.1667	2
24.3333	3
24.8333	3
26	4
26	3
27.5	3
27.8333	3
28.1667	2
28.1667	0
28.3333	1
28.8333	3
29.1667	3
30	3
30.3333	4
30.3333	2
30.5	1
31.5	3
31.6667	3
31.8333	3
32	2
32.1667	2
32.1667	3
32.8333	2
33.5	3
34.5	2
34.6667	1
35	3
35.3333	2
39	3
39.6667	1
40.6667	1
41.6667	3
44.3333	3
44.3333	1
44.6667	1
45.3333	2
45.6667	3
46.1667	3
46.1667	3
46.3333	4
47.3333	3
47.5	3
48.1667	3
48.3333	2
48.8333	2
49.1667	3
63.3333	2

## Sheet: Figure 1F
	non-MASLD										MASL										MASH
CXCL1	422.1	256.7	231.3	127.3	214.4	256.7	278.8	403.1	263.9	373.4	207.3	401.5	192.2	185.9	227.1	607.6	476.1	220.9	229.2	298.1	294.5	257.4	315.3	142.6	231.8	265.2	379.5	447.9	558	453.6
CXCL2	102.1	59.1	99.7	148.2	128.3	82.1	106	54.3	88.2	90.4	98	122.4	50.1	88.2	111.8	143.1	108.1	151.4	137.4	102.4	72.1	100.9	107.1	176.8	161.5	131.2	107.4	147.5	98	118.5
CXCL3	69.2	27.6	37.1	31.8	62.4	15.8	52.9	57.8	46.1	32.1	30.7	48.6	19.7	40	66.3	52.9	25.3	28.7	43.8	36.5	22.6	40.4	42.6	58.2	45	42.6	70.1	35.5	30.4	28.5
CXCL5	38.6	50.1	77	86.7	65.6	30.7	35.5	79.8	82	61.8	117.5	69.7	40.7	165.3	132	64.9	49	52.1	38.5	43.8	185.5	227.6	146.5	144.3	201.8	130.7	49.4	60.7	93.7	107.2
CXCL6	149.1	151.6	187	220.8	218.8	174.5	112.7	237.4	150.6	267.1	280	237.8	74	206.8	117.4	84	79	666.2	135.8	141	438.8	120	174.4	333	149	192	143.8	120	159.8	157
CXCL8	111.5	412.6	348.1	645.1	534.3	391.7	570.4	413.8	334.5	783.1	567.5	528	502	484.5	441.5	424	304	1303.5	800	615.5	2950.5	1986	1892.5	1697.5	1445	1312.5	585	1003	580.5	683

## Sheet: Figure 1H
CD	HFD	MCD	WD/CCl4
1.39814	2.01863	8.94534	6.0882
0.959006	1.02795	11.0814	6.77391
0.555466	2.11304	12.1391	9.10186
1.36957	2.6118	11.1609	8.17019
0.717096	1.84161	12.8292	9.29752

## Sheet: Figure 1J
CD	HFD	MCD	WD/CCl4
0.19	4.9	19.9	9.3
0.29	1.89	22.4	12.7
0.26	4.18	17.2	11
0.36	2.43	15.38	11.9
0.88	1.44	14.53	7.7

## Sheet: Figure 2A
week	Chow										HFD+IgG										HFD+Ly6G
0	21.6	19.4	20.7	18.7	20.9	19.9	18.6	21.3	21.2	19.8	21.3	18.4	21.4	18	21.9	19.7	18.2	19.5	18.3	20.6	18.6	19.6	18.9	18.7	20.2	19.6	21.8	21.9	18.2	19.4
1	20.6	19.4	19.1	20.2	20.6	22.3	20.3	21.7	22.8	20.6	20.5	22.9	21.8	23.9	23.4	19.1	22.6	20.9	20.2	20.9	20.9	22.4	22.6	21	22.4	21.2	20.5	21.1	22.3	21.8
2	21.7	20.8	20.4	22.9	20.1	22.4	21.8	22.2	23.9	19.3	25.6	25.7	25.4	24.6	25.7	25.5	24.9	23.3	22.8	21.4	25	24.6	25.5	25	23.5	25.7	23	23.7	24.6	23.6
3	23.4	24.1	22.3	20.8	25	23.5	21.5	21.5	24.9	20.2	28.4	26.5	29.2	30.8	30.2	27.9	29.3	27.1	31.6	30.4	28	28.1	26.1	30.4	26.4	28.1	31.4	31.3	31.8	26.9
4	25.5	23.3	25.8	24.8	25.9	23.1	25.6	24.2	25.5	23.1	30.1	33.1	32.3	32.3	30	31.2	32.4	33.7	31.9	33.1	29.5	31.7	30.7	29.4	32.8	30.2	32.9	31.3	30.6	32.8
5	26.7	24.2	25.5	25.5	24	25.7	24	24.4	24.7	26.8	35.4	35.5	35.9	33.9	34.2	35.5	35.2	37.6	37.6	35.6	34	37	36.5	35.2	33.6	33.2	33.5	37.8	35.8	34.9
6	26.1	26.1	25.4	25.2	26.3	25.8	26.4	25.4	26.2	26.2	37.8	36.5	37.8	41.8	36.8	41.1	39.1	36.7	39.4	41.9	41	41.3	39.1	40.7	41.6	39.9	39.9	39.6	36.1	41.3
7	25.1	26.8	26.3	27.5	27	25.7	26.2	25.9	26.9	27.4	41.3	41.1	42.2	40.1	40.1	41.6	40.8	40.9	40.8	38.2	38.3	43	41	42.6	41.1	40.6	42	41.2	42.7	41
8	28.7	28.2	26.5	26.2	27.2	27.1	26.6	28.8	28.5	26.7	43.4	42.5	41.4	42.8	41.3	43.1	43.9	42.9	40.2	43.8	43.8	43.9	43.6	41.5	41.7	42.2	41.5	43.5	39.9	42.6
9	29.3	27.7	28.9	28.7	28.5	27.3	29.1	29.2	28	29.5	43.1	43.1	42.1	43.1	45	44.4	42.3	43.8	46.4	43.1	42.8	41.4	41.3	43.7	43.4	44.8	42.8	43.7	43.1	44.2
10	29.8	29.6	28.3	29.5	28.3	29.6	28.6	29.7	28.4	29.9	45.3	44.1	47.2	48.4	46.8	45.2	44.3	47.3	48.8	48.1	43.4	47.8	43	45.1	46.1	43.2	45.7	44.9	44	44.1
11	30.6	29.6	30.1	29.4	29	30	29.1	29.8	30	29.8	46.8	46.1	46.2	49.6	48.7	47.7	49.2	47.1	46.7	46.1	46.9	45.5	48.4	47.2	48.1	48	45.6	48.9	46.1	47.1
12	30.4	31.5	29	31.5	31.4	31.1	31.3	31.1	31.1	30.9	48.1	48.2	47.6	49.8	51.2	49.5	50.5	50.6	50.3	49.8	49.1	46.2	48.6	46.5	49.9	46.2	47.7	48.5	49.5	46.9

## Sheet: Figure 2B
CD-IgG	HFD-IgG	HFD-Ly6G
4	5	6.5
3.6	5.5	5.3
3.6	5.1	5
3.6	5.9	5.6
3.8	5.7	6.2
4.4	5.2	5.1
3.8	5.7	5.2
3.9	5.5	5.1
3.6	6.4	6.3
3.8	5.2	5

## Sheet: Figure 2C
CD-IgG	HFD-IgG	HFD-Ly6G
32	106	79
66	121	75
45	90	131
52	75	99
35	135	100
28	86	148
26	96	75
44	110	110
48	85	102
22	92	140

## Sheet: Figure 2D
CD-IgG	HFD-IgG	HFD-Ly6G
58	144	131
66	103	101
72	108	154
60	94	97
68	124	129
52	86	96
45	80	82
48	95	125
30	79	85
32	103	110

[truncated: 56 more sheets: Figure 2F, Figure 2G, Figure 2I, Fiure 2J, Fiure 3A, Fiure 3B, Fiure 3C, Fiure 3D, Fiure 3F, Fiure 3G, Fiure 3I, Fiure 3J, Figure 4J, Figure 5B, Figure 5D, Figure 5F, Figure 5H, Figure 5I, Figure 5J, Figure 5L …]
